# Supplementary material for: Reduced high-density lipoprotein antioxidant function in patients with coronary artery disease and acute coronary syndrome
Source: JCI Insight. 2025 Mar 24;10(6):e187889. doi: 10.1172/jci.insight.187889 (PMC11949010; doi:10.1172/jci.insight.187889)
Supplement: Supporting data values [file jciinsight-10-187889-s241.xlsx]

## Sheet: Figure 1A
no CAD	CAD	ACS
0.41	0.44	2.2
0.57	1.46
0.52	0.65	0.79
0.6	0.78	2.72
0.73	0.62	0.69
0.44	0.7	2.02
0.9	0.35	1.47
0.33	0.69	0.79
0.48	2.75	2.65
0.6	0.58	0.97
0.59	1.88	0.88
0.37	1.87	3.35
0.74	0.61
1.29	0.49
0.59	1.27
0.44	1.47	1.05
0.55	0.54	0.97
0.48	0.88	1.38
0.53	0.62	2.39
0.55	0.67	0.99
0.98	0.64	1.63
0.53	0.94	2.43
0.94	2.13	0.93
2.2	0.88	1.01
0.62	1.17	0.78
0.95	1.95	1.52
0.57	0.63	1.64
0.48	0.51	1.05
0.44	0.55	1.16
0.6	0.93	0.78
0.65	1.26	0.6
0.68	0.61	1.15
1.26	0.44	2.28
0.45	1.66	1.77
0.35	0.51	2.85
0.63	0.92	0.81
1	2.81	1.25
0.59	0.67	2.93
0.91	0.63	1.63
0.66	0.42	2.51
1.12	0.35	1.07
0.53	1.83	0.92
2.34	0.6	1.47
0.63	0.55	1.23
0.81	0.92	1.69
0.65	0.53	1.26
0.51	0.6	1.53
0.67	0.43	0.91
0.59	1.03	0.62
0.41	1.06	2.12
0.38	0.9	1.93
0.89	1.87	0.66
1.69	0.52	1.8
0.51	0.67	1.51
0.53	0.64	1
0.6	0.9	1.41
0.6	0.87
0.64	0.59	1.27
0.55	0.82	1.45
0.48	3.8	2.25
0.67	0.7	0.8
0.99	0.99	1
0.49	0.61	1.41
1.52	1.75	1.79
0.53	2.99	1.75
0.55	1.31	2.04
0.56	2.34	1.09
0.66	0.35	1.49
0.56	1.12	2.1
0.6	0.36	2.03
0.58	1.41	1.49
0.59	0.32	1.06
0.66	1.26	1.48
0.44	0.6	1.44
0.44	0.79	2.39
0.53	1.03	2.47
0.61	0.94	4.95
0.58	0.81	4.04
0.5	0.84	0.95
0.67	0.59	0.93
1.21	0.89	0.81
0.62	0.92	2.75
1.78	1.41	1.47
1	1.08	1.53
1.72	0.52	1.02
0.76	2.06
0.75	0.93	2.89
1.89	0.5	2.17
1.41	0.69	2.45
1.81	0.67	1.01
1.14	0.75
0.68	1.01
0.57	0.61
0.77	0.75
0.99	1.03
0.99	1.02
1.11	1.21
1.29	0.48
1.57	0.43
0.61	0.52
0.35	0.56
0.71	1
1.05	0.6
0.61	0.54
0.88	0.5
0.92	0.89
0.91	1.06
0.79	0.38
0.89	0.38
2.63	0.44
0.72	0.63
0.8	2.27
0.7	0.97
1.08	1.03
0.6	0.72
0.5	0.87
0.67	1.36
1.3	0.68
0.83	0.72
0.4	0.49
0.81	1
0.7	0.47
0.55	0.66
0.86	0.92
0.59	1.47
0.51	0.49
0.92	0.5
0.55	0.67
0.97	1.34
1.05	0.48
0.53	0.48
1.16	0.66
1.04	0.58
0.93	0.56
0.7	0.51
0.72	0.55
0.78	0.53
0.64	0.64
0.96	0.59
0.5	0.67
1.27	0.76
1.45	0.58
0.51	2.99
1.3	1.52
0.78	0.69
0.95	0.77
0.47	0.86
0.56	0.82
0.81	1.17
0.46	0.86
0.45	0.42
0.86	0.57
0.57	0.43
1.19	1.69
0.62	0.67
0.79	0.61
0.58	0.56
0.74	0.57
0.66	0.57
0.74	1.81
0.3	0.72
0.54	0.71
0.47	0.59
0.72	0.6
0.69	0.58
0.65	2.13
0.96	1.52
0.71	0.72
0.73	0.66
0.55	0.55
1.26	0.63
0.65	5.85
1.04	0.66
0.5	0.67
1.08	0.59
0.6	1.08
1.39	1.87
0.33	0.59
0.38	0.97
0.84	0.58
0.51	0.55
1.31	0.7
1.26	1.52
0.39	0.58
0.58	0.6
0.63	0.55
0.36	1.21
0.83	0.57
0.47	0.52
0.42	0.84
0.47	0.63
1.63	1.47
0.69	0.56
0.34	0.92
0.6	0.67
0.67	2.41
0.55	0.72
0.53	1.03
0.61	0.6
0.53	0.5
0.65	0.46
0.55	0.67
0.55	2.27
0.49	0.61
0.95	0.52
0.75	0.44
0.44	0.94
0.62	1.12
0.5	1.03
1.87	0.93
0.58	0.44
0.59	1.63
0.61	0.6
0.88	0.69
0.29	1.17
0.52	0.55
0.63	0.99
0.54	0.64
0.55	0.52
0.49	0.66
3.17	0.98
0.86	0.52
0.54	1.21
0.6	0.57
0.55	0.64
0.48	0.92
0.65	1.18
0.51	0.53
0.5	0.55
0.5	0.87
0.55	1.13
0.77	0.78
0.73	0.83
0.55	0.65
0.58	0.58
0.62	0.72
0.57	0.94
1.26	0.37
0.52	0.98
0.62	0.45
0.65	0.78
1.47	0.67
0.58	0.65
0.68	0.52
0.81	0.54
0.37	1.32
0.64	0.66
0.34	0.45
0.39	1.22
0.61	0.66
0.67	0.64
0.71	1
0.39	1.24
0.62	1.36
0.53	1.61
0.33	0.82
0.95	0.82
0.41	0.75
0.76	1.77
0.53	0.82
1.44	0.73
0.62	0.38
1.06	1.21
0.25	0.73
0.24	2.85
0.56	0.72
0.86	0.81
0.44	0.67
0.89	0.93
1.1	1.4
0.79	0.57
1.57	1.52
1.39	1.06
0.89	1.07
0.64	0.79
0.64	0.35
1.3	1.81
0.91	1.61
1.62	2.52
1.15	1.01
0.69	1.13
0.93	0.56
0.72	0.95
0.49	0.73
0.57	1.35
0.8	1.08
1.02	0.13
0.23	0.7
0.97	1.16
1.09	1.56
1.03	1.1
1.2	1.01
1.06	1.16
0.75	0.92
0.68	0.86
0.75	0.95
0.61	1.34
0.52	0.81
0.46	0.76
1.42	1.27
1.05	0.69
0.62	1.18
0.86	1.16
1.06	1.54
1.24	0.59
0.79	0.98
0.86	0.88
1.23	1.11
0.53	0.72
0.66	0.77
0.28	1.45
1.55	1.08
1.1	1.07
0.58	1.21
0.81	1.09
1.39	0.99
0.48	0.77
0.45	0.97
1.19	1.15
1.5	0.75
0.51	0.65
1.01	0.64
0.58	0.73
0.4	0.49
0.69	0.93
0.68	0.71
0.94	0.64
1.11	0.86
0.79	0.55
0.16	0.76
1.28	0.71
0.36	0.68
1.22	0.94
0.84	0.96
0.89	0.8
0.58	0.82
0.12	0.81
1.27	0.99
1.18	0.66
0.75	0.67
0.72	0.64
0.4	0.88
0.87	0.86
1.12	0.56
0.85	0.98
1.08	1.04
0.95	0.61
0.57	1.01
1.08	1.11
0.59	0.9
0.52	0.71
0.58	0.62
0.99	0.65
1.02	0.94
1.18	1.3
0.88	0.69
1.21	0.55
0.93	0.87
1.03	0.5
0.66	0.57
1.07	0.83
1.53	0.79
0.49	0.98
1.47	1.25
1.42	1.46
0.67	0.82
1.36	0.89
0.74	0.58
0.39	1.06
0.23	0.81
1.09	0.83
0.66	0.79
1.33	0.66
0.66	1.09
0.66	0.94
1.05	0.88
1.55	0.98
1.25	0.84
1.73	0.85
1.1	0.56
0.62	0.82
0.58	0.51
0.61	0.86
0.77	1.21
0.74	0.65
0.82	0.62
0.84	0.8
0.75	1.39
0.78	0.65
0.86	1.31
1.21	1.01
0.53	1.19
0.94	0.84
1.18	0.46
0.98	0.73
0.78	5.27
0.79	0.55
0.85	0.85
0.95	1.04
1.21	0.89
0.58	0.48
0.77	0.93
0.79	0.91
0.66	0.82
1.06	0.52
1.14	0.78
1.15	0.74
0.47	0.66
0.57	0.64
0.68	1
1.42	1.25
0.49	1.19
0.51	0.93
0.73	0.55
0.83	0.78
0.95	0.66
1.09	0.58
0.54	0.88
0.44	0.99
0.74	1.22
0.7	1.39
0.62	1.12
0.79	0.73
0.93	1
0.36	0.76
1.04	0.64
0.82	1.1
0.65	0.59
0.53	0.52
0.88	0.86
0.28	1.09
0.63	0.57
0.46	1.09
0.77	1.06
0.55	0.75
0.62	0.82
0.71	0.88
0.58	0.43
0.73	0.83
0.67	0.73
0.44	1.02
0.6	0.55
1.83	0.99
0.36	0.56
0.72	0.52
0.57	1
0.51	0.8
0.7	0.9
0.76	0.43
0.66	0.93
0.61	0.71
0.59	1.18
1.39	1.34
0.92	1.04
0.65	0.81
1.08	0.81
0.59	0.73
1.36	1.44
0.74	0.68
0.64	0.81
0.96	0.52
0.82	1.01
1.52	0.98
1.06	0.61
0.75	1.05
0.53	0.79
0.78	0.9
0.66	0.85
0.79	0.43
1.37	0.74
0.6	0.69
0.65	1.15
0.77	1.17
0.65	0.87
0.93	1.14
0.65	0.76
1.17	1.99
0.72	1.14
0.44	0.82
0.48	0.73
0.7	1.11
1.1	0.52
0.42	1.21
0.72	1.12
0.38	0.82
0.4	1.63
0.76	1.42
0.72	0.58
0.75	0.79
1.07	1.13
0.56	0.92
0.5	0.72
0.78	1.17
0.6	1.21
1.28	0.8
0.7	1.29
0.46	1.25
0.6	0.86
0.57	1.57
0.84	0.84
0.57	1.14
0.7	0.57
	0.84
	0.61
	0.46
	0.67
	0.79
	1.22
	0.38
	0.82
	0.98
	0.64
	0.69
	0.68
	0.54
	0.53
	0.98
	1.23
	0.86
	0.86
	0.58
	2.93
	1.03
	0.49
	0.52
	1.17
	0.73
	0.96
	0.96
	0.75
	0.37
	0.68
	0.7
	1.1
	0.87
	0.68
	0.83
	0.81
	0.68
	0.86
	0.56
	1.18
	0.51
	0.48
	0.55
	0.57
	0.7
	0.6
	0.47
	0.84
	0.47
	0.6
	0.85
	0.79
	0.78
	0.63
	0.55
	0.94
	0.78
	0.72
	0.67
	0.91
	0.67
	1.11
	0.83
	1.03
	0.74
	1
	1.01
	1.14
	1.62
	0.58
	0.96
	1.33
	1.06
	0.86
	1.84
	0.8
	0.39
	0.4
	0.5
	1.6
	0.95
	1.13
	0.73
	0.71
	0.45
	1.93
	1.26
	0.99
	0.86
	0.94
	0.55
	0.71
	0.45
	0.64
	0.47
	0.56
	1.57
	0.59
	0.66
	0.54
	1.87
	1.81
	0.52
	2.57
	1.26
	0.74
	0.7
	0.6
	0.72
	0.73
	0.59
	1.36
	0.54
	0.97
	0.64
	0.72
	0.35
	0.27
	0.62
	0.35
	0.77
	1.44
	0.83
	0.61
	0.97
	1.18
	0.74
	0.61
	1.2
	0.76
	1.07
	1.33
	0.64
	0.88
	1.26
	0.99
	0.3
	1.41
	0.6
	1.02
	0.66
	0.85
	1.07
	0.86
	1.4
	0.84
	0.65
	0.89
	0.88
	0.58
	0.86
	0.94
	0.5
	0.65
	0.76
	0.85
	0.74
	0.94
	0.95
	0.62
	0.56
	0.45
	0.76
	1.33
	0.49
	0.98
	0.68
	1.15
	2.72
	0.71
	0.89
	1.07
	0.69
	0.53
	1.25
	1.27
	0.91
	0.49
	0.92
	0.63
	0.8
	0.98
	0.81
	0.57
	1.49
	1.21
	0.98
	1.01
	0.52
	0.67
	0.6
	1.27
	0.89
	0.8
	0.76
	0.93
	0.6
	0.63
	0.6
	0.57
	0.89
	0.46
	0.74
	0.87
	0.78
	0.77
	1.06
	0.82
	0.52
	0.55
	1.08
	0.83
	0.67
	0.46
	0.62
	0.64
	0.62
	0.69
	0.71
	0.22
	1.09

## Sheet: Figure 1B
Statins			No Statins
no CAD	CAD	ACS	no CAD	CAD	ACS
0.41	0.44	2.2	1.26	0.39	1.69
0.57	1.46		0.65	0.4	1.26
0.52	0.65	0.79	1.04	0.5	1.53
0.6	0.78	2.72	0.5	1.6	0.91
0.73	0.62	0.69	1.08	0.95	0.62
0.44	0.7	2.02	0.6	1.13	2.12
0.9	0.35	1.47	1.39	0.73	1.93
0.33	0.69	0.79	0.33	0.71	0.66
0.48	2.75	2.65	0.38	0.45	1.8
0.6	0.58	0.97	0.84	1.93	1.51
0.59	1.88	0.88	0.51	1.26	1
0.37	1.87	3.35	1.31	0.99	1.41
0.74	0.61		1.26	0.86
1.29	0.49		0.39	0.94	1.27
0.59	1.27		0.58	0.55	1.45
0.44	1.47	1.05	0.63	0.71	2.25
0.55	0.54	0.97	0.36	0.45	0.8
0.48	0.88	1.38	0.83	0.64	1
0.53	0.62	2.39	0.47	0.47	1.41
0.55	0.67	0.99	0.42	0.56	1.79
0.98	0.64	1.63	0.47	1.57	1.75
0.53	0.94	2.43	1.63	0.59	2.04
0.94	2.13	0.93	0.69	0.66	1.09
2.2	0.88	1.01	0.34	0.54	1.49
0.62	1.17	0.78	0.6	1.87	2.1
0.95	1.95	1.52	0.67	1.81	2.03
0.57	0.63	1.64	0.55	0.52	1.49
0.48	0.51	1.05	0.53	2.57	1.06
0.44	0.55	1.16	0.61	1.26	1.48
0.6	0.93	0.78	0.53	0.74	1.44
0.65	1.26	0.6	0.65	0.7	2.39
0.68	0.61	1.15	0.55	0.6	2.47
1.26	0.44	2.28	0.55	0.72	4.95
0.45	1.66	1.77	0.49	0.73	4.04
0.35	0.51	2.85	0.95	0.59	0.95
0.63	0.92	0.81	0.75	1.36	0.93
1	2.81	1.25	0.44	0.54	0.81
0.59	0.67	2.93	0.62	0.97	2.75
0.91	0.63	1.63	0.5	0.64	1.47
0.66	0.42	2.51	1.87	0.72	1.53
1.12	0.35	1.07	0.58	0.35	1.02
0.53	1.83	0.92	0.59	0.27
2.34	0.6	1.47	0.61	0.62	2.89
0.63	0.55	1.23	0.88	0.35	2.17
0.81	0.92		0.29	0.77	2.45
0.65	0.53		0.52	1.44	1.01
0.51	0.6		0.63	0.83
0.67	0.43		0.54	0.61
0.59	1.03		0.55	0.97
0.41	1.06		0.49	1.18
0.38	0.9		3.17	0.74
0.89	1.87		0.86	0.61
1.69	0.52		0.54	1.2
0.51	0.67		0.6	0.76
0.53	0.64		0.55	1.07
0.6	0.9		0.48	1.33
0.6	0.87		0.65	0.64
0.64	0.59		0.51	0.88
0.55	0.82		0.5	1.26
0.48	3.8		0.5	0.99
0.67	0.7		0.55	0.3
0.99	0.99		0.77	1.41
0.49	0.61		0.73	0.6
1.52	1.75		0.55	1.02
0.53	2.99		0.58	0.66
0.55	1.31		0.62	0.85
0.56	2.34		0.57	1.07
0.66	0.35		1.26	0.86
0.56	1.12		0.52	1.4
0.6	0.36		0.62	0.84
0.58	1.41		0.65	0.65
0.59	0.32		1.47	0.89
0.66	1.26		0.58	0.88
0.44	0.6		0.68	0.58
0.44	0.79		0.81	0.86
0.53	1.03		0.37	0.94
0.61	0.94		0.64	0.5
0.58	0.81		0.34	0.65
0.5	0.84		0.39	0.76
0.67	0.59		0.61	0.85
1.21	0.89		0.67	0.74
0.62	0.92		0.71	0.94
1.78	1.41		0.39	0.95
1	1.08		0.62	0.62
1.72	0.52		0.53	0.56
0.76	2.06		0.33	0.45
0.75	0.93		0.95	0.76
1.89	0.5		0.41	1.33
1.41	0.69		0.76	0.49
1.81	0.67		0.53	0.98
1.14	0.75		1.44	0.68
0.68	1.01		0.62	1.15
0.57	0.61		1.06	2.72
0.77	0.75		0.25	0.71
0.99	1.03		0.24	0.89
0.99	1.02		0.56	1.07
1.11	1.21		0.86	0.69
1.29	0.48		0.44	0.53
1.57	0.43		0.89	1.25
0.61	0.52		1.1	1.27
0.35	0.56		0.79	0.91
0.71	1		1.57	0.49
1.05	0.6		1.39	0.92
0.61	0.54		0.89	0.63
0.88	0.5		0.64	0.8
0.92	0.89		0.64	0.98
0.91	1.06		1.3	0.81
0.79	0.38		0.91	0.57
0.89	0.38		1.62	1.49
2.63	0.44		1.15	1.21
0.72	0.63		0.69	0.98
0.8	2.27		0.93	1.01
0.7	0.97		0.72	0.52
1.08	1.03		0.49	0.67
0.6	0.72		0.57	0.6
0.5	0.87		0.8	1.27
0.67	1.36		1.02	0.89
1.3	0.68		0.23	0.8
0.83	0.72		0.97	0.76
0.4	0.49		1.09	0.93
0.81	1		1.03	0.6
0.7	0.47		1.2	0.63
0.55	0.66		1.06	0.6
0.86	0.92		0.75	0.57
0.59	1.47		0.68	0.89
0.51	0.49		0.75	0.46
0.92	0.5		0.61	0.74
0.55	0.67		0.52	0.87
0.97	1.34		0.46	0.78
1.05	0.48		1.42	0.77
0.53	0.48		1.05	1.06
1.16	0.66		0.62	0.82
1.04	0.58		0.86	0.52
0.93	0.56		1.06	0.55
0.7	0.51		1.24	1.08
0.72	0.55		0.79	0.83
0.78	0.53		0.86	0.67
0.64	0.64		1.23	0.46
0.96	0.59		0.53	0.62
0.5	0.67		0.66	0.64
1.27	0.76		0.28	0.62
1.45	0.58		1.55	0.69
0.51	2.99		1.1	0.71
1.3	1.52		0.58	0.22
0.78	0.69		0.81	1.09
0.95	0.77		1.39
0.47	0.86		0.48
0.56	0.82		0.45
0.81	1.17		1.19
0.46	0.86		1.5
0.45	0.42		0.51
0.86	0.57		1.01
0.57	0.43		0.58
1.19	1.69		0.4
0.62	0.67		0.69
0.79	0.61		0.68
0.58	0.56		0.94
0.74	0.57		1.11
0.66	0.57		0.79
0.74	1.81		0.16
0.3	0.72		1.28
0.54	0.71		0.36
0.47	0.59		1.22
0.72	0.6		0.84
0.69	0.58		0.89
0.65	2.13		0.58
0.96	1.52		0.12
0.71	0.72		1.27
0.73	0.66		1.18
0.55	0.55		0.75
	0.63		0.72
	5.85		0.4
	0.66		0.87
	0.67		1.12
	0.59		0.85
	1.08		1.08
	1.87		0.95
	0.59		0.57
	0.97		1.08
	0.58		0.59
	0.55		0.52
	0.7		0.58
	1.52		0.99
	0.58		1.02
	0.6		1.18
	0.55		0.88
	1.21		1.21
	0.57		0.93
	0.52		1.03
	0.84		0.66
	0.63		1.07
	1.47		1.53
	0.56		0.49
	0.92		1.47
	0.67		1.42
	2.41		0.67
	0.72		1.36
	1.03		0.74
	0.6		0.39
	0.5		0.23
	0.46		1.09
	0.67		0.66
	2.27		1.33
	0.61		0.66
	0.52		0.66
	0.44		1.05
	0.94		1.55
	1.12		1.25
	1.03		1.73
	0.93		1.1
	0.44		0.62
	1.63		0.58
	0.6		0.61
	0.69		0.77
	1.17		0.74
	0.55		0.82
	0.99		0.84
	0.64		0.75
	0.52		0.78
	0.66		0.86
	0.98		1.21
	0.52		0.53
	1.21		0.94
	0.57		1.18
	0.64		0.98
	0.92		0.78
	1.18		0.79
	0.53		0.85
	0.55		0.95
	0.87		1.21
	1.13		0.58
	0.78		0.77
	0.83		0.79
	0.65		0.66
	0.58		1.06
	0.72		1.14
	0.94		1.15
	0.37		0.47
	0.98		0.57
	0.45		0.68
	0.78		1.42
	0.67		0.49
	0.65		0.51
	0.52		0.73
	0.54		0.83
	1.32		0.95
	0.66		1.09
	0.45		0.54
	1.22		0.44
	0.66		0.74
	0.64		0.7
	1		0.62
	1.24		0.79
	1.36		0.93
	1.61		0.36
	0.82		1.04
	0.82		0.82
	0.75		0.65
	1.77		0.53
	0.82		0.88
	0.73		0.28
	0.38		0.63
	1.21		0.46
	0.73		0.77
	2.85		0.55
	0.72		0.62
	0.81		0.71
	0.67		0.58
	0.93		0.73
	1.4		0.67
	0.57		0.44
	1.52		0.6
	1.06		1.83
	1.07		0.36
	0.79		0.72
	0.35		0.57
	1.81		0.51
	1.61		0.7
	2.52		0.76
	1.01		0.66
	1.13		0.61
	0.56		0.59
	0.95		1.39
	0.73		0.92
	1.35		0.65
	1.08		1.08
	0.13		0.59
	0.7		1.36
	1.16		0.74
	1.56		0.64
	1.1		0.96
	1.01		0.82
	1.16		1.52
	0.92		1.06
	0.86		0.75
	0.95		0.53
	1.34		0.78
	0.81		0.66
	0.76		0.79
	1.27		1.37
	0.69		0.6
	1.18		0.65
	1.16		0.77
	1.54		0.65
	0.59		0.93
	0.98		0.65
	0.88		1.17
	1.11		0.72
	0.72		0.44
	0.77		0.48
	1.45		0.7
	1.08		1.1
	1.07		0.42
	1.21		0.72
	1.09		0.38
	0.99		0.4
	0.77		0.76
	0.97		0.72
	1.15		0.75
	0.75		1.07
	0.65		0.56
	0.64		0.5
	0.73		0.78
	0.49		0.6
	0.93		1.28
	0.71		0.7
	0.64		0.46
	0.86		0.6
	0.55		0.57
	0.76		0.84
	0.71		0.57
	0.68		0.7
	0.94
	0.96
	0.8
	0.82
	0.81
	0.99
	0.66
	0.67
	0.64
	0.88
	0.86
	0.56
	0.98
	1.04
	0.61
	1.01
	1.11
	0.9
	0.71
	0.62
	0.65
	0.94
	1.3
	0.69
	0.55
	0.87
	0.5
	0.57
	0.83
	0.79
	0.98
	1.25
	1.46
	0.82
	0.89
	0.58
	1.06
	0.81
	0.83
	0.79
	0.66
	1.09
	0.94
	0.88
	0.98
	0.84
	0.85
	0.56
	0.82
	0.51
	0.86
	1.21
	0.65
	0.62
	0.8
	1.39
	0.65
	1.31
	1.01
	1.19
	0.84
	0.46
	0.73
	5.27
	0.55
	0.85
	1.04
	0.89
	0.48
	0.93
	0.91
	0.82
	0.52
	0.78
	0.74
	0.66
	0.64
	1
	1.25
	1.19
	0.93
	0.55
	0.78
	0.66
	0.58
	0.88
	0.99
	1.22
	1.39
	1.12
	0.73
	1
	0.76
	0.64
	1.1
	0.59
	0.52
	0.86
	1.09
	0.57
	1.09
	1.06
	0.75
	0.82
	0.88
	0.43
	0.83
	0.73
	1.02
	0.55
	0.99
	0.56
	0.52
	1
	0.8
	0.9
	0.43
	0.93
	0.71
	1.18
	1.34
	1.04
	0.81
	0.81
	0.73
	1.44
	0.68
	0.81
	0.52
	1.01
	0.98
	0.61
	1.05
	0.79
	0.9
	0.85
	0.43
	0.74
	0.69
	1.15
	1.17
	0.87
	1.14
	0.76
	1.99
	1.14
	0.82
	0.73
	1.11
	0.52
	1.21
	1.12
	0.82
	1.63
	1.42
	0.58
	0.79
	1.13
	0.92
	0.72
	1.17
	1.21
	0.8
	1.29
	1.25
	0.86
	1.57
	0.84
	1.14
	0.57
	0.84
	0.61
	0.46
	0.67
	0.79
	1.22
	0.38
	0.82
	0.98
	0.64
	0.69
	0.68
	0.54
	0.53
	0.98
	1.23
	0.86
	0.86
	0.58
	2.93
	1.03
	0.49
	0.52
	1.17
	0.73
	0.96
	0.96
	0.75
	0.37
	0.68
	0.7
	1.1
	0.87
	0.68
	0.83
	0.81
	0.68
	0.86
	0.56
	1.18
	0.51
	0.48
	0.55
	0.57
	0.7
	0.6
	0.47
	0.84
	0.47
	0.6
	0.85
	0.79
	0.78
	0.63
	0.55
	0.94
	0.78
	0.72
	0.67
	0.91
	0.67
	1.11
	0.83
	1.03
	0.74
	1
	1.01
	1.14
	1.62
	0.58
	0.96
	1.33
	1.06
	0.86
	1.84
	0.8

## Sheet: Fig 2 CAD multi full
Hypertension	Diabetes	Smoking	HDLox
2.6	2.49	2.49	1.17
1.78	1.81	1.83	0.85
3.68	3.43	3.41	1.61

## Sheet: Fig 2 CAD univariate
Hypertension	Diabetes	Smoking	HDLox
3	3.17	2.15	1.95
2.21	2.37	1.65	1.41
4.08	4.24	2.8	2.69

## Sheet: Fig 2 CAD multi basic
Age	Sex	BMI	HDLox
1.03	3.95	1.01	1.41
1.02	3.06	0.99	1.02
1.04	5.1	1.03	1.95

## Sheet: Fig 2 ACS univariate
Hypertension	Diabetes	Smoking	HDLox
1.76	1.86	1	3.84
1.08	1.23	0.68	2.86
2.87	2.8	1.46	5.16

## Sheet: Fig 2 ACS mulit basic
Age	Sex	BMI	HDLox
0.98	1.78	0.95	3.9
0.97	1.2	0.92	2.92
0.99	2.63	0.98	5.22

## Sheet: Fig 2 ACS multi full
Hypertension	Diabetes	Smoking	HDLox
1.64	1.99	1.08	4.09
0.97	1.28	0.69	2.98
2.78	3.09	1.7	5.62

## Sheet: Figure 3a
1-VD	2-VD	3-VD
2.75	0.65	0.44
0.4	0.7	1.46
0.88	0.58	0.39
0.94	1.88	0.78
1.95	0.62	0.62
0.51	2.13	0.35
0.95	1.26	0.69
0.44	0.51	1.87
0.67	0.92	0.61
1.83	2.81	0.49
0.71	0.63	1.27
0.45	0.42	1.47
0.55	1.13	0.54
0.43	0.73	0.67
0.9	1.03	0.5
1.87	0.59	0.64
0.52	0.7	0.88
0.67	0.61	1.17
0.82	1.75	1.6
0.35	1.41	0.63
0.36	1.26	0.55
0.79	1.03	0.93
0.84	0.94	0.61
1.26	0.81	1.66
0.93	0.75	0.35
0.69	0.61	0.6
0.67	1.03	0.92
1.01	0.38	1.93
0.86	2.27	0.53
0.43	0.94	0.6
0.52	1	1.06
1.06	0.47	0.64
0.38	0.92	0.9
1.36	1.47	0.87
0.49	0.55	3.8
0.66	1.34	0.99
0.49	0.48	2.99
0.5	0.53	1.31
0.71	0.58	2.34
0.48	1.52	1.12
0.56	0.69	0.32
0.55	0.64	0.6
0.64	1.17	0.59
0.67	0.57	0.89
0.47	0.43	0.92
0.56	1.69	1.41
0.72	0.67	1.08
0.59	0.61	0.52
0.6	0.58	2.06
0.63	0.66	0.5
1.57	5.85	0.99
0.59	1.87	0.75
1.08	0.55	1.02
0.59	0.55	1.21
0.97	1.87	0.48
0.58	1.47	0.56
1.21	0.52	1
0.57	0.67	0.6
0.52	0.72	0.54
1.81	1.03	0.5
0.63	2.27	0.89
0.6	0.61	0.44
0.5	0.52	0.63
0.46	0.44	0.97
0.67	0.64	1.03
0.94	0.6	0.72
1.12	1.36	0.87
1.03	0.97	0.68
0.93	0.55	0.72
0.74	1.13	0.67
0.99	0.98	0.66
0.52	0.67	0.58
0.52	0.65	0.45
1.21	0.54	0.51
0.57	0.61	0.59
0.72	1.24	0.76
1.18	1.36	2.99
0.54	0.82	0.77
0.53	0.75	0.86
0.64	0.74	0.82
0.87	0.73	0.86
0.83	0.38	0.42
0.58	0.73	0.57
0.72	0.67	0.57
0.27	0.76	1.81
0.94	1.07	0.71
0.62	1.81	2.13
0.35	1.61	1.52
1.44	1.01	0.72
0.45	1.13	0.55
0.78	0.99	0.66
0.52	0.95	0.56
0.66	1.35	0.67
0.45	1.08	0.59
1.22	0.3	0.7
0.66	1.16	1.52
1	1.41	0.58
1.61	0.92	0.6
0.82	0.86	0.66
1.18	1.34	0.54
0.72	1.27	0.84
0.61	1.07	0.56
0.93	0.59	0.92
0.57	0.86	2.41
0.79	0.77	2.57
0.35	1.45	1.26
0.88	1.07	0.44
0.56	0.65	1.63
0.73	1.15	0.6
0.13	0.88	0.7
0.7	0.64	0.69
0.6	0.73	1.17
0.66	0.55	0.55
0.95	0.76	0.66
0.81	0.94	0.98
0.76	0.96	0.64
1.18	0.67	0.92
1.16	1.11	0.73
1.54	0.58	0.59
0.98	0.55	0.72
0.84	0.86	0.78
0.89	0.87	0.35
0.99	0.5	0.65
0.75	0.83	0.77
0.65	0.98	0.37
0.93	0.85	1.32
0.71	0.89	0.83
0.8	0.81	0.64
0.81	0.79	0.97
0.66	0.88	1.77
0.56	0.98	0.82
0.71	0.95	1.21
0.62	0.86	2.85
0.94	1.39	0.81
1.3	0.45	1.4
0.5	0.65	1.2
0.79	0.76	1.52
0.66	1.33	1.06
0.94	0.89	1.07
0.94	0.49	1.33
0.56	0.68	0.64
0.82	0.82	2.52
0.65	0.52	1.26
0.62	0.71	1.56
1.31	0.89	1.02
0.84	1.19	1.1
5.27	0.93	1.01
0.98	1.12	1.16
1.15	1	0.69
0.74	0.76	0.85
1	1.1	0.88
0.66	0.63	1.11
1.25	1.09	0.72
1.39	0.88	1.08
0.73	0.55	1.21
0.64	0.56	1.09
1.27	0.8	0.77
0.59	0.43	0.97
0.86	0.93	0.49
1.06	1.34	0.64
0.75	1.04	0.86
0.43	0.81	0.71
0.73	0.67	0.68
1	1.44	0.82
0.71	0.6	0.99
1.21	0.61	0.64
1.18	1.05	0.88
0.98	0.85	0.86
0.81	0.74	0.98
0.52	0.89	1.04
0.98	0.76	0.61
1.27	1.14	1.01
1.15	0.76	0.9
0.87	0.93	0.65
0.6	1.14	0.69
0.63	0.52	0.94
0.6	0.82	0.65
1.11	1.42	0.57
1.21	1.13	0.76
0.58	1.17	1.25
0.57	0.8	1.46
0.89	0.78	0.82
0.46	1.57	0.58
0.74	0.84	1.06
0.92	1.22	0.83
1.21	0.98	0.74
0.57	0.68	1.09
0.46	0.54	0.84
0.69	0.98	0.85
0.86	1.23	0.51
0.86	1.08	0.62
0.58	0.83	1.21
1.03	1.17	0.8
0.46	1.1	1.01
0.48	0.68	1.19
0.55	0.83	0.46
0.57	0.86	0.48
0.62	0.47	0.93
0.7	0.63	0.91
0.6	0.78	0.78
0.47	0.67	2.72
0.64	1.03	0.66
0.78	0.69	0.64
0.62	0.71	1.25
0.72	1.14	0.55
0.74	0.58	0.58
0.96	1.84	1.07
0.86		0.99
		0.69
		1.22
		0.91
		0.49
		0.57
		1.09
		0.82
		0.8
		0.83
		1.02
		0.99
		0.52
		0.98
		0.9
		0.81
		0.57
		1.49
		1.01
		0.52
		0.81
		0.73
		0.68
		1.01
		0.79
		0.43
		0.69
		1.17
		1.99
		0.82
		0.73
		1.12
		1.63
		0.72
		1.29
		1.25
		0.86
		0.87
		0.84
		1.14
		1.06
		0.67
		0.79
		0.82
		0.52
		0.38
		0.82
		0.64
		0.53
		2.93
		0.49
		0.52
		0.73
		0.96
		0.67
		0.96
		0.75
		0.7
		0.87
		0.81
		0.68
		0.56
		1.18
		0.84
		0.94
		0.67
		0.91
		1.01
		1.62
		1.33
		1.06
		1.09
		0.8

## Sheet: Figure 3B
1-VD	2-VD	3-VD
2.06	0.89	1.55
0.73	1.99	1.88
2.05	2.2	1.85
1.47	1.53	0.89
1.69	0.91	1.42
2.72	1.93	1.34
1.26	1.8	1.18
0.97	0.88	2.33
1.51	1.02	0.79
1.05	0.97	0.69
1.41	1.63	0.62
1.38	2.25	2.02
1.27	0.8	2.12
1.45	2.43	0.66
0.99	1	1.47
1.41	1.52	0.79
1.75	1.79	2.65
2.04	1.09	2.59
2.1	2.03	3.35
1.49	1.16	0.62
1.32	2.39	1
0.78	1.75	1.29
1.44	2.93	2.39
0.6	1.63	0.48
1.77	1.47	0.93
4.95	2.57	3.67
0.81	1.27	1.01
1.53	1.37	0.78
1.02	1.29	1.49
2.89	1.14	1.64
2.17	1.96	1.05
2.45	1.94	1.06
1.01	1.37	1.48
1.82	2.02	1.15
0.92	1.37	2.28
0.68	1.67	2.85
1.31	2.59	2.47
0.88	1.1	4.04
1.59	0.95	0.95
0.99	0.95	0.93
1.36	0.86	2.44
1.38	1.04	0.81
0.85	1.16	1.25
1.09	1.14	2.75
1.11	1.87	1.47
1.31		2.51
1.51		1.07
1.47		0.92
1.87		1.23
2.13		1.46
1.34		1.44
1.44		0.95
1.24		1.28
1.1		1.1
0.88		0.66
1.6		0.71
0.86		1.43
0.69		1.07
1.36		1.15
1.99		1.3
		1.53
		0.81
		1.86
		1.52
		0.95
		1.08
		1.67
		0.63
		0.92
		0.96
		0.76
		1.86
		1.86
		2.5
		1.58
		1.97
		0.79
		1.24
		0.93
		1.1
		2.9
		0.95
		0.76
		0.96
		0.92
		1.37
		1.06
		1.62
		1.66
		0.71
		1.31

[truncated: 3 more sheets: Figure 1 suppl single centre, Figure 2 suppl all participants, Figure 2 suppl only CAD]
